# Supplementary material for: In situ visualization of opioid and cannabinoid drug effects using phosphosite-specific GPCR antibodies
Source: Commun Biol. 2023 Apr 15;6:419. doi: 10.1038/s42003-023-04786-2 (PMC10105690; doi:10.1038/s42003-023-04786-2)
Supplement: Supplementary file 4 — Supplementary Data 1 [file 42003_2023_4786_MOESM4_ESM.xlsx]

## Sheet: Tabelle1
Animal Number		Antibody	Treatment	Value 1	Background	Value 2	Mean (=100%)		%
n1		T376	Methadon	68.369	23.021	45.348	47.344		95.784
n2		T376	Methadon	79.628	23.021	56.607			119.565
n3		T376	Methadon	60.944	23.021	37.923			80.101
n4		T376	Methadon	85.935	23.021	62.914			132.887
n5		T376	Methadon	56.949	23.021	33.928			71.6627
n1		T376	NaCl	21.458	23.021	-1.563			-3.30137
n2		T376	NaCl	21.888	23.021	-1.133			-2.39312
n3		T376	NaCl	28.437	23.021	5.416			11.4397
n4		T376	NaCl	27.158	23.021	4.137			8.73817
n5		T376	NaCl	29.489	23.021	6.468			13.6617
n1		T379	Methadon	63.064	16.395	46.669	42.841		108.935
n2		T379	Methadon	49.949	16.395	33.554			78.3222
n3		T379	Methadon	55.334	16.395	38.939			90.8919
n4		T379	Methadon	62.557	16.395	46.162			107.752
n5		T379	Methadon	65.276	16.395	48.881			114.099
n1		T379	NaCl	48.95	16.395	32.555			75.9903
n2		T379	NaCl	32.216	16.395	15.821			36.9296
n3		T379	NaCl	42.214	16.395	25.819			60.267
n4		T379	NaCl	45.682	16.395	29.287			68.3621
n5		T379	NaCl	42.788	16.395	26.393			61.6069
Mean Background		23021.2							Mean Background		16395
T376									T379
Antibody	Number	Reading ImageJ				Treatment and AB		Animal Type			Animal n Nr
pT376	1	0.123	68369	1	255	Methadon T376		WT			n1
	2	0.123	79628	1	255	Methadon T376		WT			n2
	3	0.123	60944	4	255	Methadon T376		WT			n3
	4	0.123	110912	1	255	Methadon T376		WT			n4
	5	0.123	56949	1	255	Methadon T376		WT			n5
	6	0.123	21458	2	115	NaCl T376		WT			n1
	7	0.123	21888	1	211	NaCl T376		WT			n2
	8	0.123	28437	2	178	NaCl T376		WT			n3
	9	0.123	27158	5	188	NaCl T376		WT			n4
	10	0.123	29489	2	138	NaCl T376		WT			n5
	11	0.123	40598	3	225	Methadon T376		MOP KO	for Background		n1
	12	0.123	32195	6	224	Methadon T376		MOP KO	for Background		n2
	13	0.123	25953	5	134	Methadon T376		MOP KO	for Background		n3
	14	0.123	11575	2	67	Methadon T376		MOP KO	for Background		n4
	15	0.123	39288	6	249	NaCl T376		MOP KO	for Background		n1
	16	0.123	45857	10	181	NaCl T376		MOP KO	for Background		n2
	17	0.123	30952	6	161	NaCl T376		MOP KO	for Background		n3
	18	0.123	15184	2	156	NaCl T376		MOP KO	for Background		n4
pT379	19	0.123	63064	5	255	Methadon T379		WT			n1
	20	0.123	49949	2	255	Methadon T379		WT			n2
	21	0.123	55334	0	255	Methadon T379		WT			n3
	22	0.123	62557	7	255	Methadon T379		WT			n4
	23	0.123	65276	2	255	Methadon T379		WT			n5
	24	0.123	48950	8	177	NaCl T379		WT			n1
	25	0.123	32216	4	111	NaCl T379		WT			n2
	26	0.123	42214	1	151	NaCl T379		WT			n3
	27	0.123	45682	1	144	NaCl T379		WT			n4
	28	0.123	42788	2	255	NaCl T379		WT			n5
	29	0.123	17192	3	46	Methadon T379		MOP KO	for Background		n1
	30	0.123	20622	3	81	Methadon T379		MOP KO	for Background		n2
	31	0.123	21143	2	54	Methadon T379		MOP KO	for Background		n3
	32	0.123	12140	2	36	Methadon T379		MOP KO	for Background		n4
	33	0.123	28054	2	92	NaCl T379		MOP KO	for Background		n1
	34	0.123	24983	2	153	NaCl T379		MOP KO	for Background		n2
	35	0.123	16430	2	58	NaCl T379		MOP KO	for Background		n3
	36	0.123	18650	3	109	NaCl T379		MOP KO	for Background		n4
